# Supplementary material for: Detection of mild cognitive impairment based on attention mechanism and parallel dilated convolution
Source: PeerJ Comput Sci. 2024 May 22;10:e2056. doi: 10.7717/peerj-cs.2056 (PMC11157520; doi:10.7717/peerj-cs.2056)
Supplement: Supplemental Information 1 [file peerj-cs-10-2056-s001.zip]

Archive with 6 entries (6 files):
- models/__init__.py
- models/aspp_layer.py
- models/attention_gate_layer.py
- models/networks_other.py
- models/resnet_attention_gate_aspp.py
- my_model.py
