# Supplementary material for: Detection of mild cognitive impairment based on attention mechanism and parallel dilated convolution
Source: PeerJ Comput Sci. 2024 May 22;10:e2056. doi: 10.7717/peerj-cs.2056 (PMC11157520; doi:10.7717/peerj-cs.2056)
Supplement: Supplemental Information 1 [file peerj-cs-10-2056-s001.zip › models/aspp_layer.py]

import math
import torch
import torch.nn as nn
import torch.nn.functional as F


# from modeling.sync_batchnorm.batchnorm import SynchronizedBatchNorm2d

class _ASPPModule(nn.Module):
    def __init__(self, inplanes, planes, kernel_size, padding, dilation):
        super(_ASPPModule, self).__init__()
        self.atrous_conv = nn.Conv3d(inplanes, planes, kernel_size=kernel_size,
                                     stride=1, padding=padding, dilation=dilation, bias=False)
        self.bn = nn.BatchNorm3d(planes)
        self.relu = nn.ReLU()

        self._init_weight()

    def forward(self, x):
        x = self.atrous_conv(x)
        x = self.bn(x)

        return self.relu(x)

    def _init_weight(self):
        for m in self.modules():
            if isinstance(m, nn.Conv3d):
                torch.nn.init.kaiming_normal_(m.weight)
            elif isinstance(m, nn.BatchNorm3d):
                m.weight.data.fill_(1)
                m.bias.data.zero_()


class ASPP(nn.Module):
    def __init__(self, inputs, ouputs, dilations):
        super(ASPP, self).__init__()

        self.aspp1 = _ASPPModule(inputs, ouputs, 1, padding=0, dilation=dilations[0])
        self.aspp2 = _ASPPModule(inputs, ouputs, 3, padding=dilations[1], dilation=dilations[1])
        self.aspp3 = _ASPPModule(inputs, ouputs, 3, padding=dilations[2], dilation=dilations[2])
        self.aspp4 = _ASPPModule(inputs, ouputs, 3, padding=dilations[3], dilation=dilations[3])

        self.global_avg_pool = nn.Sequential(nn.AdaptiveAvgPool3d((1, 1, 1)),
                                             nn.Conv3d(inputs, ouputs, 1, stride=1, bias=False),
                                             nn.BatchNorm3d(ouputs),
                                             nn.ReLU())
        self.conv1 = nn.Conv3d(160, ouputs, 1, bias=False)
        self.bn1 = nn.BatchNorm3d(ouputs)
        self.relu = nn.ReLU()
        self.dropout = nn.Dropout(0.5)
        self._init_weight()

    def forward(self, x):
        x1 = self.aspp1(x)
        x2 = self.aspp2(x)
        x3 = self.aspp3(x)
        x4 = self.aspp4(x)
        x5 = self.global_avg_pool(x)
        x5 = F.interpolate(x5, size=x4.size()[2:], mode='trilinear', align_corners=True)
        x = torch.cat((x1, x2, x3, x4, x5), dim=1)

        x = self.conv1(x)
        x = self.bn1(x)
        x = self.relu(x)

        return self.dropout(x)

    def _init_weight(self):
        for m in self.modules():
            if isinstance(m, nn.Conv2d):
                n = m.kernel_size[0] * m.kernel_size[1] * m.out_channels
                m.weight.data.normal_(0, math.sqrt(2. / n))
                torch.nn.init.kaiming_normal_(m.weight)
            elif isinstance(m, nn.BatchNorm2d):
                m.weight.data.fill_(1)
                m.bias.data.zero_()


if __name__ == "__main__":
    aspp = ASPP(20, 32, dilations=[1, 3, 5, 7])
